# Supplementary material for: NEDD9 Restrains dsDNA Damage Response during Non-Small Cell Lung Cancer (NSCLC) Progression
Source: Cancers (Basel). 2022 May 20;14(10):2517. doi: 10.3390/cancers14102517 (PMC9139181; doi:10.3390/cancers14102517)
Supplement: Supplementary file 1 [file cancers-14-02517-s001.zip]

Archive with 1 entries (1 files):
- cancers-1675179-supplementary.pdf
